# Supplementary material for: Effects of Backfat Thickness on Oxidative Stress and Inflammation of Placenta in Large White Pigs
Source: Vet Sci. 2022 Jun 19;9(6):302. doi: 10.3390/vetsci9060302 (PMC9230826; doi:10.3390/vetsci9060302)
Supplement: Supplementary file 1 [file vetsci-09-00302-s001.zip]

Archive with 1 entries (1 files):
- vetsci-1738240-supplementary.pdf
